# Supplementary material for: Global, regional, and national impact of Down syndrome on child and adolescent mortality from 1980 to 2021, with projections to 2050: a cross-sectional study
Source: Front Public Health. 2025 Apr 24;13:1554589. doi: 10.3389/fpubh.2025.1554589 (PMC12058478; doi:10.3389/fpubh.2025.1554589)
Supplement: Supplementary file 1 [file Table_1.csv]

location	the number of deaths (95% UI) in 1980	death rates (95% UI) in 1980	the number of deaths (95% UI) in 2021	death rates (95% UI) in 2021	EAPC of death rates (95% CI) from 1980 to 2021
Afghanistan	526.78(38.94-2196.06)	7.04(0.52-29.35)	428.57(186.08-1000.93)	2.41(1.05-5.63)	-2.27 (-2.56--1.98)
Albania	1.87(0.45-7.02)	0.14(0.03-0.54)	0.88(0.42-1.81)	0.14(0.07-0.29)	0.42 (0.2-0.64)
Algeria	609.91(77.75-2275.43)	5.67(0.72-21.16)	428.14(183.88-855.5)	2.6(1.12-5.2)	-1.2 (-1.53--0.87)
American Samoa	0.22(0.12-0.35)	1.25(0.67-1.97)	0.19(0.07-0.35)	1.02(0.39-1.83)	0.17 (0-0.34)
Andorra	0.01(0.01-0.02)	0.1(0.05-0.21)	0.02(0.01-0.03)	0.11(0.05-0.21)	1.21 (0.93-1.49)
Angola	116.48(15.88-458.13)	2.81(0.38-11.04)	325.55(140.88-789.85)	1.74(0.75-4.23)	-1.02 (-1.27--0.76)
Antigua and Barbuda	0.08(0.05-0.12)	0.28(0.18-0.44)	0.09(0.06-0.13)	0.37(0.25-0.55)	1.78 (1.44-2.13)
Argentina	142.72(98.42-201.92)	1.27(0.88-1.8)	100.87(76.92-134.8)	0.74(0.56-0.98)	-0.13 (-0.44-0.19)
Armenia	19.39(6.37-32.27)	1.43(0.47-2.38)	2.96(1.97-4.42)	0.39(0.26-0.58)	-2.81 (-3.04--2.58)
Australia	11.02(9.08-13.41)	0.22(0.18-0.27)	18.72(13.07-24.69)	0.3(0.21-0.4)	1.42 (1.06-1.78)
Austria	13.25(10.6-17.16)	0.6(0.48-0.78)	8.06(5.96-10.28)	0.46(0.34-0.59)	0.14 (-0.3-0.59)
Azerbaijan	14.98(5.54-41.34)	0.49(0.18-1.37)	5.49(3.01-9.74)	0.18(0.1-0.32)	-2.46 (-2.6--2.32)
Bahamas	0.37(0.26-0.56)	0.35(0.24-0.53)	0.35(0.24-0.5)	0.3(0.2-0.44)	0.22 (-0.03-0.46)
Bahrain	1.43(0.76-2.95)	0.93(0.5-1.92)	1.8(1.22-2.63)	0.45(0.3-0.65)	-1.86 (-2.06--1.67)
Bangladesh	495.26(132.43-1712.06)	1.04(0.28-3.6)	214.15(107.67-435.12)	0.35(0.18-0.71)	-2.46 (-2.56--2.36)
Barbados	0.26(0.17-0.45)	0.25(0.16-0.44)	0.26(0.17-0.39)	0.39(0.26-0.58)	1.62 (1.17-2.06)
Belarus	38.12(16.13-64.12)	1.21(0.51-2.03)	10.07(6.3-15.23)	0.5(0.31-0.75)	-1.71 (-2.1--1.32)
Belgium	13.14(11.03-15.9)	0.47(0.39-0.57)	9.54(6.86-12.92)	0.38(0.27-0.51)	0.19 (-0.21-0.59)
Belize	1.22(0.64-1.85)	1.41(0.74-2.14)	0.83(0.6-1.14)	0.49(0.36-0.67)	-1.99 (-2.24--1.75)
Benin	50.83(9.29-184.34)	2.47(0.45-8.97)	144.64(68.22-313.57)	1.92(0.91-4.17)	-0.61 (-0.74--0.47)
Bermuda	0.06(0.04-0.1)	0.33(0.22-0.55)	0.06(0.03-0.13)	0.54(0.26-1.11)	1.72 (1.45-1.99)
Bhutan	1.38(0.39-3.93)	0.53(0.15-1.5)	1.11(0.54-2.23)	0.43(0.21-0.87)	-0.54 (-0.74--0.34)
Bolivia (Plurinational State of)	148.57(26.75-465.25)	5.36(0.97-16.79)	87.99(50.72-136.29)	1.94(1.12-3)	-2.72 (-2.83--2.62)
Bosnia and Herzegovina	8.9(3.14-26.28)	0.54(0.19-1.59)	1.82(1.11-2.84)	0.27(0.17-0.43)	-0.93 (-1.3--0.56)
Botswana	5.7(2.17-10.11)	1.05(0.4-1.86)	10.57(5.98-17.11)	1.15(0.65-1.87)	0.2 (0.09-0.32)
Brazil	818.17(442.35-1187.26)	1.33(0.72-1.94)	408.88(310.74-546.23)	0.64(0.49-0.85)	-0.77 (-1.05--0.48)
Brunei Darussalam	1.45(0.8-2.45)	1.5(0.83-2.54)	2.13(1.47-2.97)	1.65(1.14-2.3)	0.51 (0.25-0.78)
Bulgaria	1.3(0.71-2.68)	0.05(0.03-0.11)	1.34(0.85-2.25)	0.1(0.07-0.17)	2.59 (2.29-2.88)
Burkina Faso	136.2(19.02-518.64)	3.14(0.44-11.97)	359.28(136.4-996.21)	2.81(1.07-7.78)	-0.12 (-0.35-0.11)
Burundi	70.61(9.77-266.35)	2.87(0.4-10.81)	116.07(52.45-266.12)	1.6(0.72-3.66)	-1.02 (-1.28--0.76)
Cabo Verde	1.87(0.6-5.1)	1.05(0.34-2.85)	0.93(0.4-1.73)	0.48(0.21-0.9)	-1.77 (-2.13--1.4)
Cambodia	56.27(8.79-206.52)	1.25(0.2-4.6)	29.2(14.91-50.74)	0.44(0.22-0.77)	-3.08 (-3.34--2.82)
Cameroon	91.71(19.46-320.71)	2.05(0.44-7.18)	265.93(139.55-534.46)	1.57(0.83-3.16)	-0.26 (-0.42--0.1)
Canada	20.18(16.17-25.12)	0.25(0.2-0.31)	24.65(18.18-32.49)	0.3(0.22-0.39)	1.27 (1.07-1.48)
Central African Republic	38.58(5.91-147.76)	3.06(0.47-11.73)	67.62(22.16-197.93)	2.34(0.77-6.84)	-0.43 (-0.53--0.34)
Chad	49.77(7.78-185.81)	1.92(0.3-7.17)	203.6(69.46-589.59)	1.86(0.63-5.38)	0.15 (0.03-0.28)
Chile	82.38(51.49-119.14)	1.64(1.02-2.37)	24.88(18.24-32.54)	0.51(0.37-0.66)	-1.82 (-2.21--1.42)
China	5185.37(2166.7-10999.56)	1.14(0.48-2.42)	1344.23(705.21-1919.75)	0.4(0.21-0.57)	-2.95 (-3.36--2.54)
Colombia	64.69(41.25-86.42)	0.46(0.3-0.62)	54.97(34.37-81.45)	0.38(0.24-0.56)	-0.55 (-0.98--0.13)
Comoros	5.87(0.74-23.92)	2.81(0.35-11.43)	5.73(2.37-13.95)	1.82(0.75-4.44)	-0.75 (-1--0.49)
Congo	21.21(4.58-79.73)	2.14(0.46-8.05)	27.53(14.67-50.49)	1.11(0.59-2.03)	-0.78 (-1.07--0.49)
Cook Islands	0.07(0.02-0.15)	0.69(0.21-1.47)	0.02(0-0.05)	0.41(0.04-1.01)	-2.33 (-2.85--1.81)
Costa Rica	10.49(7.23-14.13)	0.91(0.63-1.23)	8.36(5.94-11.14)	0.61(0.43-0.81)	-1.34 (-1.71--0.96)
Croatia	10.42(6.37-14.51)	0.74(0.45-1.02)	3.5(2.47-4.73)	0.43(0.31-0.59)	-0.48 (-0.78--0.19)
Cuba	18.72(13.19-29.67)	0.44(0.31-0.69)	7.61(5.43-10.39)	0.32(0.23-0.43)	-0.68 (-0.93--0.44)
Cyprus	1.9(0.55-4.82)	0.78(0.23-1.98)	1.06(0.66-1.61)	0.37(0.23-0.56)	-1.9 (-2.22--1.58)
Czechia	18.1(11.29-25.28)	0.58(0.36-0.82)	4.56(2.71-6.81)	0.21(0.12-0.31)	-1.37 (-1.74--1)
Cote d'Ivoire	93.7(22.65-297.74)	0.15(0.05-0.3)	282.35(142.87-588.43)	0.24(0.11-0.44)	1.11 (-1.37-3.65)
Democratic People's Republic of Korea	70.44(28.57-132.5)	0.9(0.37-1.7)	21.67(8.01-39.6)	0.33(0.12-0.6)	-2.16 (-2.37--1.94)
Democratic Republic of the Congo	455.42(87.89-1757.16)	2.68(0.52-10.33)	659.6(285.79-1514.48)	1.38(0.6-3.16)	-1.16 (-1.4--0.92)
Denmark	5.25(4.1-7.1)	0.36(0.28-0.48)	4.94(3.21-6.79)	0.38(0.25-0.52)	-0.12 (-0.42-0.17)
Djibouti	2.35(0.54-8.09)	1.6(0.37-5.52)	8.47(3.29-19.93)	1.6(0.62-3.77)	0.01 (-0.28-0.29)
Dominica	0.1(0.06-0.17)	0.25(0.16-0.42)	0.14(0.08-0.21)	0.73(0.44-1.11)	3.13 (2.94-3.32)
Dominican Republic	60.43(20.44-186.42)	1.94(0.66-5.98)	26.32(14.11-52.27)	0.68(0.36-1.34)	-2.39 (-2.5--2.28)
Ecuador	185.33(63.02-276.77)	4.4(1.5-6.58)	56.08(38.03-83.99)	0.85(0.57-1.27)	-3.27 (-3.59--2.94)
Egypt	893.96(104.01-3368.66)	3.97(0.46-14.97)	360.17(233.53-528.61)	0.77(0.5-1.14)	-3.51 (-3.66--3.36)
El Salvador	21.5(5.06-64.48)	0.82(0.19-2.44)	5.87(2.73-9.46)	0.25(0.11-0.4)	-2.81 (-3.07--2.56)
Equatorial Guinea	3.75(0.6-14.26)	2.4(0.39-9.11)	6.38(3.05-12.76)	0.83(0.4-1.66)	-2.66 (-2.89--2.42)
Eritrea	38.49(3.85-157.98)	2.57(0.26-10.53)	58.19(24.19-138.44)	1.81(0.75-4.3)	-0.77 (-0.94--0.6)
Estonia	6.11(3.72-8.24)	1.44(0.88-1.95)	0.49(0.29-0.71)	0.18(0.1-0.25)	-5.47 (-5.76--5.17)
Eswatini	5.37(1.66-10.75)	1.54(0.48-3.09)	7.01(3.83-11.55)	1.31(0.72-2.16)	-0.09 (-0.2-0.02)
Ethiopia	638.46(72.21-2586.62)	3.26(0.37-13.2)	747.11(349.02-1735.02)	1.31(0.61-3.03)	-2.69 (-2.9--2.48)
Fiji	3.86(2.23-6.18)	1.15(0.67-1.84)	7.76(4.45-11.99)	2.21(1.27-3.42)	2.41 (2.22-2.61)
Finland	5.98(4.32-9.1)	0.44(0.32-0.68)	5.25(3.67-6.87)	0.46(0.32-0.6)	0.06 (-0.22-0.34)
France	49.3(40.2-61.84)	0.29(0.24-0.36)	43.22(31.66-56.67)	0.27(0.2-0.36)	0.49 (0.07-0.91)
Gabon	6.42(1.77-21.52)	1.58(0.44-5.3)	7.17(3.65-13.28)	0.87(0.44-1.61)	-0.26 (-0.56-0.05)
Gambia	4.4(1.33-13.59)	1.21(0.36-3.72)	16.96(8.25-35.36)	1.34(0.65-2.79)	0.74 (0.48-0.99)
Georgia	7.25(2.74-12.96)	0.39(0.15-0.71)	1.74(1.15-2.76)	0.19(0.12-0.3)	-1.27 (-1.65--0.89)
Germany	116.48(82.28-169.67)	0.56(0.39-0.81)	66.49(50.01-83.55)	0.42(0.31-0.52)	-0.24 (-0.62-0.15)
Ghana	118.85(26.46-399.29)	1.75(0.39-5.89)	215.21(121.66-362.45)	1.32(0.75-2.22)	-0.31 (-0.46--0.16)
Greece	31.33(21.31-40.66)	1.02(0.69-1.33)	8.62(6.25-11.54)	0.45(0.33-0.61)	-1.18 (-1.76--0.59)
Greenland	0.08(0.03-0.17)	0.36(0.15-0.81)	0.04(0.02-0.09)	0.28(0.12-0.56)	-1.32 (-1.55--1.1)
Grenada	0.3(0.17-0.52)	0.6(0.34-1.05)	0.09(0.06-0.14)	0.31(0.21-0.45)	-1.09 (-1.32--0.86)
Guam	0.41(0.18-0.67)	0.84(0.36-1.36)	0.6(0.23-0.99)	1.24(0.47-2.04)	2.21 (1.95-2.47)
Guatemala	62.31(27.85-92)	1.71(0.76-2.52)	72.92(44.93-114.11)	1.1(0.68-1.73)	-0.2 (-0.9-0.51)
Guinea	91.65(14.23-357.45)	3.7(0.57-14.43)	156.56(71.62-363.8)	2.1(0.96-4.87)	-1.35 (-1.49--1.21)
Guinea-Bissau	12.97(1.99-50.46)	2.88(0.44-11.22)	20.88(8.92-48.03)	1.87(0.8-4.29)	-0.81 (-0.94--0.68)
Guyana	0.57(0.35-0.82)	0.13(0.08-0.19)	0.34(0.22-0.55)	0.12(0.08-0.2)	0.83 (0.5-1.16)
Haiti	103.45(16.77-411.2)	3.88(0.63-15.42)	133.36(37.53-379.08)	2.38(0.67-6.76)	-1.61 (-1.88--1.35)
Honduras	31.59(10.99-82.49)	1.57(0.54-4.09)	22.36(11.87-38.05)	0.51(0.27-0.87)	-2.93 (-3.07--2.8)
Hungary	20.38(15.52-25.74)	0.69(0.53-0.87)	9.11(5.65-13.13)	0.49(0.3-0.7)	0.07 (-0.13-0.28)
Iceland	0.45(0.35-0.6)	0.53(0.41-0.71)	0.52(0.35-0.7)	0.59(0.39-0.79)	0.74 (0.48-1)
India	3246.28(718.98-12964.86)	0.92(0.2-3.66)	1661.58(860.13-3371.15)	0.33(0.17-0.67)	-2.22 (-2.3--2.14)
Indonesia	286.36(93.51-842.44)	0.36(0.12-1.05)	383.47(238.17-597.13)	0.43(0.26-0.66)	0.68 (0.53-0.84)
Iran (Islamic Republic of)	1051.88(163.81-3648.54)	4.76(0.74-16.49)	120.18(80.51-179.42)	0.46(0.31-0.69)	-4.35 (-4.77--3.93)
Iraq	86.3(30.34-233.62)	1.09(0.38-2.94)	76.03(39.41-118.73)	0.43(0.22-0.67)	-2.01 (-2.34--1.67)
Ireland	7.24(5.92-8.72)	0.52(0.42-0.62)	6.03(4.32-7.96)	0.46(0.33-0.6)	1.09 (0.63-1.55)
Israel	9.8(7.14-13.49)	0.6(0.44-0.83)	9.89(6.84-13.49)	0.29(0.2-0.4)	-0.74 (-1.07--0.41)
Italy	140.39(107.54-175.34)	0.82(0.63-1.03)	23.99(16.55-31.93)	0.23(0.16-0.3)	-2.55 (-2.84--2.25)
Jamaica	8.54(3.43-13.12)	0.75(0.3-1.15)	2.61(1.74-3.71)	0.32(0.21-0.46)	-1.84 (-2.11--1.57)
Japan	198.92(156.12-253.02)	0.54(0.42-0.69)	37.29(26.68-45.4)	0.18(0.13-0.21)	-2.85 (-3.66--2.04)
Jordan	53.6(14.05-145.88)	3.83(1-10.41)	52.75(36.24-73.4)	1.07(0.74-1.49)	-2.8 (-2.94--2.67)
Kazakhstan	24.33(11.79-43.79)	0.38(0.18-0.68)	21.79(13.45-36.16)	0.32(0.2-0.54)	0.46 (-0.13-1.07)
Kenya	156.25(37.06-508.74)	1.53(0.36-5)	177.66(109.45-338.99)	0.72(0.44-1.38)	-1.53 (-1.71--1.36)
Kiribati	1.2(0.17-3.21)	3.75(0.52-10)	1.52(0.4-2.59)	2.85(0.75-4.84)	-0.54 (-0.71--0.37)
Kuwait	9.67(3.15-15.67)	1.39(0.45-2.26)	5.98(3.91-8.11)	0.55(0.36-0.74)	-1.8 (-2.26--1.34)
Kyrgyzstan	18.55(8.81-30.61)	1.03(0.49-1.69)	4.43(3.33-6.78)	0.16(0.12-0.24)	-4.38 (-4.86--3.91)
Lao People's Democratic Republic	25.74(2.51-111.22)	1.44(0.14-6.23)	17.37(8.8-30.55)	0.58(0.29-1.02)	-2.48 (-2.69--2.26)
Latvia	20.82(13.96-27.52)	2.97(1.99-3.92)	1.52(1.05-2)	0.39(0.27-0.52)	-4.91 (-5.16--4.66)
Lebanon	11.78(3.24-35.42)	0.96(0.27-2.9)	5.29(3.08-8.27)	0.32(0.18-0.5)	-2.66 (-2.85--2.47)
Lesotho	12.11(3.2-23.02)	1.74(0.46-3.3)	11.83(5.59-19.62)	1.41(0.67-2.34)	-0.37 (-0.56--0.19)
Liberia	33.03(5.27-122.37)	3.05(0.49-11.28)	48.88(23.16-113.61)	1.75(0.83-4.07)	-1.56 (-1.96--1.16)
Libya	50.05(13.77-137.02)	2.8(0.77-7.68)	49.55(18.26-130.85)	2.37(0.87-6.27)	-0.33 (-0.81-0.16)
Lithuania	16.41(9.89-23.99)	1.5(0.9-2.19)	1.13(0.73-1.59)	0.21(0.14-0.3)	-4.86 (-5.03--4.7)
Luxembourg	0.11(0.08-0.14)	0.11(0.09-0.14)	0.13(0.09-0.17)	0.09(0.07-0.13)	-0.65 (-1.18--0.11)
Madagascar	136.38(20.71-530.78)	2.63(0.4-10.24)	209.33(79.68-497.09)	1.4(0.53-3.33)	-1.55 (-1.67--1.44)
Malawi	175.81(18.66-754.2)	4.69(0.5-20.12)	155.93(73.33-334.24)	1.47(0.69-3.16)	-2.93 (-3.07--2.78)
Malaysia	23.93(10.22-52.4)	0.35(0.15-0.77)	16.5(9.54-26.1)	0.16(0.09-0.25)	-2.51 (-2.87--2.16)
Maldives	1.64(0.14-7.1)	1.76(0.15-7.64)	1.03(0.66-1.56)	0.79(0.51-1.2)	-1.79 (-2.21--1.38)
Mali	176.77(42.18-667.65)	4.34(1.04-16.38)	359.7(163.84-777.48)	2.53(1.15-5.46)	-1.13 (-1.21--1.06)
Malta	0.45(0.35-0.57)	0.41(0.32-0.52)	0.59(0.41-0.79)	0.7(0.49-0.94)	1.87 (1.21-2.53)
Marshall Islands	0.21(0.08-0.4)	1.03(0.38-2)	0.32(0.14-0.57)	1.4(0.63-2.48)	1.29 (1.01-1.58)
Mauritania	13.71(2.68-44.59)	1.6(0.31-5.19)	31.42(14.92-58.9)	1.35(0.64-2.53)	-0.06 (-0.36-0.23)
Mauritius	1.41(0.5-3.07)	0.31(0.11-0.67)	0.44(0.3-0.65)	0.15(0.1-0.22)	-0.75 (-1.15--0.34)
Mexico	343.19(219.05-453.47)	0.89(0.57-1.18)	317.28(212.96-450.24)	0.74(0.49-1.04)	-0.87 (-1.2--0.54)
Micronesia (Federated States of)	1.07(0.25-2.48)	2.28(0.52-5.28)	0.48(0.23-0.83)	1.17(0.56-1.99)	-1.6 (-1.73--1.46)
Monaco	0.01(0-0.02)	0.21(0.09-0.51)	0.03(0.01-0.05)	0.38(0.2-0.68)	0.73 (0.44-1.02)
Mongolia	43.25(9.83-123.54)	4.57(1.04-13.05)	13.63(7.51-20.92)	1.04(0.57-1.59)	-3.25 (-3.53--2.96)
Montenegro	2.86(1.41-5.55)	1.27(0.62-2.46)	0.5(0.24-0.86)	0.33(0.16-0.57)	-2.82 (-3.05--2.59)
Morocco	155.88(45.29-560.83)	1.41(0.41-5.07)	66.37(34.77-128.78)	0.51(0.27-1)	-2.48 (-2.66--2.29)
Mozambique	331.77(39.45-1393.14)	4.72(0.56-19.82)	332.54(148.27-795.07)	1.87(0.84-4.48)	-2.17 (-2.31--2.03)
Myanmar	244.45(33.59-1021.53)	1.37(0.19-5.74)	210.33(96.75-436.57)	1.01(0.47-2.1)	-0.41 (-0.7--0.12)
Namibia	8.29(2.38-15.2)	1.43(0.41-2.63)	11.37(5.86-18.71)	1.06(0.55-1.75)	-0.41 (-0.61--0.22)
Nauru	0.12(0.04-0.22)	2.52(0.79-4.68)	0.12(0.06-0.21)	2.33(1.1-4.05)	0.35 (-0.03-0.74)
Nepal	74.51(14.57-296.05)	0.91(0.18-3.61)	18.69(7.03-62.49)	0.15(0.06-0.5)	-4.73 (-4.92--4.54)
Netherlands	26.11(20.33-32.19)	0.59(0.46-0.73)	22.32(17.4-27.55)	0.6(0.47-0.75)	0.28 (0.09-0.47)
New Zealand	1.48(1.19-1.92)	0.12(0.1-0.16)	5.64(3.92-7.17)	0.43(0.3-0.55)	3.48 (2.69-4.27)
Nicaragua	18.12(5.49-50.42)	1.1(0.33-3.05)	8.37(4.17-13.3)	0.32(0.16-0.51)	-3.03 (-3.3--2.76)
Niger	94.05(10.59-360.59)	2.67(0.3-10.23)	233.67(96.62-551.89)	1.5(0.62-3.54)	-1.48 (-1.67--1.28)
Nigeria	1493.94(252.12-3802.78)	4.09(0.69-10.41)	2846.48(1271.25-7229.04)	2.23(0.99-5.66)	0.3 (-0.04-0.64)
Niue	0.02(0.01-0.04)	1.17(0.45-2.18)	0.03(0.02-0.05)	5.94(3.16-9.83)	2.19 (1.66-2.73)
North Macedonia	7.65(1.58-29.47)	1.01(0.21-3.88)	0.92(0.51-1.49)	0.21(0.11-0.33)	-3.17 (-3.66--2.68)
Northern Mariana Islands	0.04(0.02-0.08)	0.52(0.21-0.95)	0.07(0.02-0.12)	0.46(0.15-0.82)	0.55 (0.05-1.05)
Norway	2.28(1.93-2.82)	0.19(0.16-0.23)	2.06(1.36-2.68)	0.17(0.11-0.22)	-0.21 (-0.55-0.12)
Oman	4.19(0.72-12.78)	0.58(0.1-1.78)	3.32(2.16-4.9)	0.22(0.14-0.33)	-2.63 (-3.48--1.78)
Pakistan	481.28(130.78-1788.61)	0.99(0.27-3.69)	625.85(298.03-1327.06)	0.57(0.27-1.21)	-1.02 (-1.36--0.68)
Palau	0.12(0.04-0.23)	1.95(0.58-3.54)	0.08(0.04-0.12)	1.71(0.82-2.69)	0.09 (-0.11-0.29)
Palestine	32.49(8.45-95.17)	3.7(0.96-10.85)	20.1(12.48-31.5)	0.83(0.52-1.31)	-3.25 (-3.46--3.03)
Panama	9.78(5.9-13.46)	1.03(0.62-1.41)	9.7(6.7-13.28)	0.64(0.44-0.88)	-0.56 (-0.83--0.29)
Papua New Guinea	52.64(6.47-156.75)	3.07(0.38-9.14)	220.07(51.4-444.37)	4.49(1.05-9.07)	1.07 (0.94-1.2)
Paraguay	21.5(8.97-52.05)	1.35(0.56-3.27)	24.02(12.84-38.39)	0.9(0.48-1.44)	-1.03 (-1.17--0.88)
Peru	278.9(73.21-772.86)	3.02(0.79-8.36)	88.95(47.72-140.03)	0.71(0.38-1.12)	-3.76 (-4.04--3.48)
Philippines	226.19(88.43-576.23)	0.86(0.33-2.18)	232.13(168.25-299.4)	0.52(0.38-0.67)	-1.09 (-1.23--0.94)
Poland	0.48(0.31-1.69)	0(0-0.01)	6.06(3.65-7.86)	0.08(0.05-0.1)	10.58 (8.95-12.22)
Portugal	16.89(13.44-21.28)	0.48(0.39-0.61)	4.66(3.15-6.51)	0.24(0.16-0.34)	-1.28 (-1.62--0.93)
Puerto Rico	6.4(4.62-8.43)	0.46(0.33-0.61)	1.55(1.06-2.21)	0.24(0.16-0.34)	-0.3 (-0.7-0.1)
Qatar	1.43(0.55-3.13)	1.32(0.51-2.89)	3.12(1.93-4.8)	0.52(0.32-0.8)	-2.21 (-2.41--2.02)
Republic of Korea	77.03(31.02-208.67)	0.44(0.18-1.2)	13.49(8.31-20.82)	0.16(0.1-0.25)	-2.12 (-2.46--1.78)
Republic of Moldova	12.1(6.15-19.79)	0.81(0.41-1.33)	1.24(0.83-1.78)	0.18(0.12-0.26)	-4.19 (-4.55--3.83)
Romania	20.43(11.36-30.09)	0.27(0.15-0.4)	2.84(1.97-3.9)	0.07(0.05-0.1)	-3.8 (-4.32--3.29)
Russian Federation	391.23(301.86-491.23)	0.91(0.7-1.14)	63.03(45.81-81.72)	0.19(0.14-0.24)	-4.2 (-4.51--3.89)
Rwanda	111.56(12.06-466.33)	3.56(0.38-14.87)	109.58(44.96-240.68)	1.7(0.7-3.74)	-1.88 (-2.28--1.48)
Saint Kitts and Nevis	0.13(0.07-0.24)	0.59(0.32-1.06)	0.05(0.04-0.08)	0.38(0.25-0.57)	-0.52 (-0.7--0.33)
Saint Lucia	0.44(0.25-0.68)	0.66(0.37-1.02)	0.17(0.11-0.24)	0.4(0.26-0.57)	-0.58 (-0.97--0.18)
Saint Vincent and the Grenadines	0.57(0.26-1.1)	0.99(0.46-1.91)	0.15(0.1-0.23)	0.46(0.29-0.67)	-0.95 (-1.31--0.59)
Samoa	1.55(0.46-3.27)	1.63(0.48-3.43)	1.39(0.62-2.55)	1.38(0.61-2.53)	0.16 (-0.01-0.34)
San Marino	0.01(0-0.01)	0.08(0.04-0.14)	0(0-0.01)	0.08(0.04-0.15)	1.38 (0.98-1.78)
Sao Tome and Principe	1.04(0.26-3.19)	1.92(0.49-5.9)	0.66(0.33-1.27)	0.65(0.32-1.25)	-2.29 (-2.63--1.95)
Saudi Arabia	188.07(60.43-511.03)	3.64(1.17-9.9)	57.03(25.41-100.04)	0.56(0.25-0.99)	-5.32 (-5.7--4.95)
Senegal	75.92(13.14-269.35)	2.26(0.39-8.01)	136.74(68.76-256.9)	1.68(0.85-3.17)	-0.12 (-0.33-0.09)
Serbia	37.85(16.58-87.85)	1.27(0.56-2.94)	4.58(2.53-6.89)	0.24(0.13-0.37)	-4.68 (-5.03--4.32)
Seychelles	0.11(0.06-0.17)	0.33(0.2-0.5)	0.13(0.08-0.21)	0.43(0.25-0.69)	1.88 (1.51-2.25)
Sierra Leone	67.47(9.71-259.76)	3.89(0.56-14.98)	105.7(43.91-265.69)	2.32(0.96-5.84)	-1.32 (-1.44--1.2)
Singapore	4.29(3.06-6.38)	0.46(0.33-0.68)	0.79(0.47-1.25)	0.08(0.04-0.12)	-5.07 (-5.84--4.3)
Slovakia	4.78(2.87-8.31)	0.28(0.17-0.49)	3.46(2.31-5.13)	0.31(0.21-0.46)	1.51 (1.09-1.94)
Slovenia	4.15(2.84-5.57)	0.71(0.49-0.96)	1.26(0.79-1.68)	0.31(0.2-0.42)	-0.87 (-1.24--0.5)
Solomon Islands	3.05(0.63-7.71)	2.23(0.46-5.63)	5.94(2.84-9.88)	1.8(0.86-2.99)	0 (-0.16-0.16)
Somalia	109.9(17.45-435.2)	3.14(0.5-12.44)	211.74(46.64-680.37)	1.66(0.36-5.32)	-1.05 (-1.33--0.77)
South Africa	204.42(115.22-388.44)	1.37(0.77-2.6)	218.92(129.81-310)	1.1(0.65-1.56)	-0.34 (-0.63--0.04)
South Sudan	82.7(9.75-344.9)	3.05(0.36-12.74)	180.98(38.12-619.99)	3.3(0.69-11.3)	0.18 (-0.17-0.52)
Spain	70.19(55.55-87.87)	0.54(0.43-0.68)	23.18(14.81-35.08)	0.26(0.17-0.4)	-1.04 (-1.33--0.74)
Sri Lanka	25.23(10.01-57.62)	0.36(0.14-0.81)	14.12(7.82-22.54)	0.2(0.11-0.33)	-0.7 (-0.96--0.44)
Sudan	352.62(53.36-1481.69)	4.36(0.66-18.34)	374.21(207.85-644.75)	1.75(0.97-3.02)	-2.06 (-2.22--1.9)
Suriname	0.9(0.28-2.48)	0.5(0.15-1.37)	0.92(0.42-1.93)	0.49(0.22-1.01)	0.17 (0.06-0.28)
Sweden	5.07(4.21-6.41)	0.23(0.19-0.29)	7(4.96-8.78)	0.29(0.21-0.36)	0.89 (0.41-1.37)
Switzerland	13.57(10.12-19)	0.78(0.58-1.09)	14.5(11.07-18.17)	0.82(0.63-1.03)	0.1 (-0.25-0.45)
Syrian Arab Republic	146.53(32.86-428.44)	2.73(0.61-7.98)	57.35(30.23-94.07)	1.05(0.56-1.73)	-2.26 (-2.67--1.85)
Taiwan (Province of China)	0.43(0.31-1.13)	0.01(0-0.01)	10.28(5.86-14.48)	0.25(0.14-0.36)	11.06 (10.11-12.03)
Tajikistan	48.29(17.7-140.55)	2.16(0.79-6.28)	69.16(37.39-136)	1.55(0.84-3.05)	-0.83 (-1.11--0.55)
Thailand	61.63(20.12-200.69)	0.26(0.09-0.85)	27.19(16.18-40.01)	0.2(0.12-0.29)	-0.26 (-0.48--0.04)
Timor-Leste	3.75(0.44-15.39)	1.25(0.15-5.1)	3.99(2.18-7.16)	0.58(0.32-1.04)	-2.16 (-2.51--1.81)
Togo	30.41(5.8-103.85)	1.87(0.36-6.38)	68.43(31.54-155.2)	1.64(0.76-3.72)	-0.13 (-0.21--0.05)
Tokelau	0.02(0-0.04)	2.26(0.51-4.71)	0.03(0.02-0.06)	6.83(3.32-11.09)	-0.91 (-1.87-0.07)
Tonga	0.57(0.14-1.41)	1.03(0.25-2.55)	0.48(0.24-0.85)	0.97(0.49-1.72)	0.18 (-0.04-0.41)
Trinidad and Tobago	3.85(2.85-5.21)	0.74(0.55-1.01)	3.3(2.2-4.7)	0.91(0.6-1.29)	0.74 (0.59-0.89)
Tunisia	93.84(21.31-292.02)	2.7(0.61-8.39)	33.25(17.84-56.27)	0.93(0.5-1.57)	-2.29 (-2.5--2.09)
Turkey	1256.56(222.62-4095.44)	5.44(0.96-17.73)	241.87(171.97-336.26)	0.98(0.7-1.36)	-3.59 (-3.74--3.44)
Turkmenistan	12.28(3.44-23.99)	0.79(0.22-1.54)	12.32(6.77-19.22)	0.63(0.35-0.98)	0.47 (0.11-0.83)
Tuvalu	0.19(0.02-0.6)	4.58(0.5-14.81)	0.07(0.03-0.11)	1.35(0.65-2.3)	-3.31 (-3.48--3.14)
Uganda	175.1(31.84-662.12)	2.24(0.41-8.46)	343.37(185.36-680.1)	1.38(0.74-2.73)	-0.94 (-1.07--0.8)
Ukraine	42.36(28.7-64.26)	0.28(0.19-0.43)	15.33(9.47-26.68)	0.18(0.11-0.32)	-0.69 (-1.01--0.37)
United Arab Emirates	3.05(1.47-5.45)	0.84(0.4-1.5)	13.62(6.44-26.43)	0.8(0.38-1.56)	-0.94 (-1.56--0.32)
United Kingdom	3.21(2.64-7.92)	0.02(0.02-0.05)	36.41(22.55-42.47)	0.23(0.14-0.27)	7.66 (6.9-8.44)
United Republic of Tanzania	387.31(57.54-1469.26)	3.46(0.51-13.14)	646.62(311.52-1383.83)	2.1(1.01-4.48)	-0.88 (-1.02--0.75)
United States Virgin Islands	0.19(0.1-0.37)	0.42(0.21-0.8)	0.05(0.02-0.08)	0.25(0.11-0.46)	-0.91 (-1.04--0.78)
United States of America	157.09(142.28-188.25)	0.21(0.19-0.26)	145.66(113.71-174.18)	0.18(0.14-0.21)	-0.06 (-0.26-0.15)
Uruguay	26.41(17.1-36.97)	2.54(1.64-3.55)	8.57(6.17-11.85)	0.95(0.68-1.31)	-1.67 (-1.96--1.38)
Uzbekistan	31.39(12.58-53.16)	0.36(0.14-0.61)	16.7(9.73-40.24)	0.13(0.08-0.32)	-2.45 (-2.56--2.34)
Vanuatu	1.11(0.25-2.49)	1.63(0.37-3.66)	1.71(0.73-3.04)	1.16(0.49-2.06)	-0.12 (-0.46-0.22)
Venezuela (Bolivarian Republic of)	73.74(53.5-94.8)	0.96(0.7-1.24)	114.97(72.22-165.44)	1.31(0.83-1.89)	1.06 (0.63-1.49)
Viet Nam	45.84(14.17-85.39)	0.15(0.05-0.29)	33.86(11.16-69.54)	0.11(0.04-0.22)	-0.53 (-0.69--0.36)
Yemen	249.25(32.99-949.79)	4.54(0.6-17.3)	405.74(166.52-914.2)	2.32(0.95-5.23)	-1.59 (-1.69--1.49)
Zambia	103.13(15.62-399.75)	2.8(0.42-10.86)	181.46(98.58-322.69)	1.74(0.94-3.09)	-1.14 (-1.31--0.96)
Zimbabwe	52.63(26.97-88.62)	1.19(0.61-2)	116.4(64.41-183.85)	1.46(0.81-2.3)	0.74 (0.44-1.04)
